# Supplementary material for: A High-Calorie Diet Aggravates Lipopolysaccharide-Induced Pulmonary Inflammation in Juvenile Rats via Hypothalamic-Pituitary-Adrenal Axis-Related Pathways
Source: Int J Mol Sci. 2025 Jul 8;26(14):6554. doi: 10.3390/ijms26146554 (PMC12296011; doi:10.3390/ijms26146554)
Supplement: Supplementary file 1 [file ijms-26-06554-s001.zip]

Archive with 1 entries (1 files):
- ijms-3645393-supplementary.pdf
